# Supplementary material for: Photopic Adaptation Mimicked by Y2O3-Based Optoelectronic Memristor for Neuromorphic Visual System
Source: Nanomaterials (Basel). 2025 Apr 11;15(8):579. doi: 10.3390/nano15080579 (PMC12029702; doi:10.3390/nano15080579)
Supplement: Supplementary file 1 [file nanomaterials-15-00579-s001.zip]

Archive with 1 entries (1 files):
- nanomaterials-3527858-supplementary.pdf
